# Supplementary material for: Differential Digestive Stability of Food-Derived microRNAs: The Case of miR-30c-5p and miR-92a-3p in Polyfloral Honey
Source: Curr Issues Mol Biol. 2024 Jul 15;46(7):7473–85. doi: 10.3390/cimb46070443 (PMC11276035; doi:10.3390/cimb46070443)
Supplement: Supplementary file 1 [file cimb-46-00443-s001.zip]

Archive with 1 entries (1 files):
- cimb-3109646-supplementary.pdf
